# Supplementary material for: Multigene Expression Assay for Assessment of the Immune Status of Atlantic Salmon
Source: Genes (Basel). 2020 Oct 22;11(11):1236. doi: 10.3390/genes11111236 (PMC7690445; doi:10.3390/genes11111236)
Supplement: Supplementary file 1 [file genes-11-01236-s001.zip]

Archive with 1 entries (1 files):
- Supplement1.xlsx
