# Supplementary material for: Multigene Expression Assay for Assessment of the Immune Status of Atlantic Salmon
Source: Genes (Basel). 2020 Oct 22;11(11):1236. doi: 10.3390/genes11111236 (PMC7690445; doi:10.3390/genes11111236)
Supplement: Supplementary file 1 [file genes-11-01236-s001.zip › Supplement1.xlsx]

## Sheet: #Assay
Version	Accession	Locus	Symbol	Gene	Annotation	Gene	Forward primer	Sequence	Reverse primer	Sequence
1	NM_001141642	grp78	HSPA5	78 kDa glucose-regulated protein	Stress, chaperone	78 kDa glucose-regulated protein (grp78)	SS_HSP5_LCF2	AGTTTGAGGAGCTCAACATGGAC	SS_HSP5_LCR2	TCCTTCACCAGCTGCTGGACC
1	NM_001245913	b2m	B2M	Beta-2 microglobulin	Antigen presentation	beta-2 microglobulin	SS_B2M_LCF1	GACTTAATGGGGGGCGTTCCA	SS_B2M_LCR1	GGCACCTTGGCACAAAGTGTTA
1	NM_001123579	LOC100136446	clra	C type lectin receptor A	Lectin	C type lectin receptor A (LOC100136446)	SS_clra_LCF1	ATCTCCAGCAGAGGAAACAAGC	SS_clra_LCR1	CCTGCTAAATAAGAGCACGCTCA
1	XM_014173127	LOC106586175	CAT	Catalase	Stress, ROS scavenger	Catalase (Ortho_H)	SS_CAT_LCF1	TTCTACACTGACGAGGGCAACT	SS_CAT_LCR1	TGGATGAAGGATGGGAACAGCA
1	XM_014191808	LOC106600447	CCL4	CC chemokine	Chemokine	CC chemokine	SS_CCL4_LCF1	ACCACCGAACATCTCTCTAGCA	SS_CCL4_LCR1	GTGAACCTTGTTTGCATCAGTGT
1	NM_001173762	LOC106599588	CCR3	C-C chemokine receptor type 3	Chemokine receptor	C-C chemokine receptor type 3	SS_CCR3_LCF2	TAGAAAAGTCACACTGGTTACGAG	SS_CCR3_LCR2	TCCACAACATAGATGGGGTCTG
1	XM_014172597	LOC106585878	CCL19	C-C motif chemokine 19-4	Chemokine	C-C motif chemokine 19-4	SS_CCL19_LCF1	AGAGGTCAAGGCTGCTCCATC	SS_CCL19_LCR1	TTAGCCTTGAAGTTGGTTTCGTG
1	NM_001139913	LOC106572480	CEBPB	CCAAT enhancer binding protein beta	Stress, transcriotion factor	CCAAT/enhancer-binding protein beta	SS_CEBPB_LCF1	ACGACAGGGATTGCTTTGCTTTC	SS_CEBPB_LCR1	CCTCTCTGCTGAGTTTCGTTATG
1	NM_001141046	cd209d	Cd209d	CD209D	Lymphocytes	CD209 antigen-like protein D	SS_Cd209d_LCF1	ATCTCTCAGATGGAAGAACAAGAC	SS_Cd209d_LCR1	TTTAGGGAGATGTTGAGAATGACT
1	NM_001141351	pdl1	CD274	CD274	T cells	CD274, Programmed cell death 1 ligand 1 (PDL1)	SS_CD274_LCF1	CACTTTGACTGTCAAAGCTACCTA	SS_CD274_LCR1	GAGGATAGCCCTCAGACTCACA
1	XM_014151277	LOC106575093	CD28	CD28	T cells	CD28 T-cell-specific surface glycoprotein	SS_CD28_LCF1	TGAAGCTCTCCAGTGCCAGGC	SS_CD28_LCR1	AGGCGATGACAGTGACAGCCA
1	XM_014200898	LOC106605366	CD83	CD83	Lymphocytes	CD83	SS_CD83_LCF1	CCAATCAGAAGAAAGGGATACCA	SS_CD83_LCR1	ATATTCCTTAGGATGACATAGCTG
1	XM_014199487	LOC106604645	ADGRE5	CD97	Adhesion	CD97 antigen precursor alias ADGRE5	SS_ADGRE5_LCF1	CAGCCTGGACAGACTCTACCA	SS_ADGRE5_LCR1	ATCTCCAGTTGACAGCGGTCTT
1	XM_014155599	LOC106577510	CHIA	Chitinase	Cytokine	chitinase	SS_CHIA_LCF1	TTACTTGCAGGTCTGTGCTTCG	SS_CHIA_LCR1	AAGCTCATTGGCAGGGTTGATAA
1	NM_001140862	c25ha	CH25H	Cholesterol 25-hydroxylase A	Antiviral	Cholesterol 25-hydroxylase-like protein A	SS_CH25H_LCF1	TTCGTGGTGCTGGACCTCCTC	SS_CH25H_LCR1	GTCCCAGATGAGACGCAGCGT
1	XM_014162647	LOC106581002	C4b	Complement component C4	Complement	complement C4	SS_c4b_LCF1	TAGCCTGTACGAAGAGGCAATC	SS_c4b_LCR1	GAAATTGACATTCTCTCCTGGATT
1	NM_001141028	CXCL10	CXCL10	C-X-C motif chemokine 10 precursor	Chemokine	C-X-C motif chemokine 10 precursor	SS_CXCL10_LCF1	ATTCCCTGGTGGAAGATCTGAG	SS_CXCL10_LCR1	GAAGACAGAATTTGGGTACACCT
1	XM_014205217	LOC106607825	ATF3	Cyclic AMP-dependent transcription factor ATF-3	Differentiation	Cyclic AMP-dependent transcription factor	SS_ATF3_LCF1	TTCAGCCTGTCCGAGATCAGC	SS_ATF3_LCR1	CTCAGTCCGTTGGACAGCCG
1	XM_014127044	LOC106562274	CYBA	Cytochrome b-245 light chain	Oxidative burst	cytochrome b-245 light chain-like	SS_CYBA_LCF1	TCATTCTCCTTACTGGTGGCATA	SS_CYBA_LCR1	CTTGCCCCTTGGGTACTCTAG
1	XM_014196207	sat1	SAT1	Diamine acetyltransferase 1	NO polyamine metabolism	Diamine acetyltransferase 1	SS_SAT1_LCF1	TTGCGACTCATAAAGGAACTTGC	SS_SAT1_LCR1	TGACAGTGTATCCGTCTGAGCT
1	223673050	ddit4	DDIT4	DNA-damage-inducible protein 4	Stress DNA	DNA-damage-inducible transcript 4-like protein	SS_DDIT4_LCF1	AATGAGCTGGATTTCTGGGACC	SS_DDIT4_LCR1	GTCGCGCGCTATCCTCAGAGT
1	XM_014129062	LOC106563456	FERMT3	Fermitin family	Lymphocytes	Fermitin family	SS_FERMT3_LCF1	TTCCATGACCTGGATCCCAAGT	SS_FERMT3_LCR1	GTCAAGATCATCCATGGCAGGA
1	XM_014167081	csf3r	CSF3R	Granulocyte colony-stimulating factor receptor	Cytokine receptor	Granulocyte colony-stimulating factor receptor precursor	SS_CSF3R_LCF1	TTAAACTCAAGTGGCCCTGAAAC	SS_CSF3R_LCR1	CTCTATATGTTCACACAGCCTCA
1	XM_014180523	LOC106590030	HMOX1	Heme oxygenase	Heme metabolism	heme oxygenase-like (LOC106590030)	SS_HMOX1_LCF1	GGCGACCTATCTGGCGGACA	SS_HMOX1_LCR1	GACCTGGATGTTCAACTCGAAG
1	NM_001140849	hepc1	HAMP	Hepcidin	Antibacterial	Hepcidin-1 (hepc1)	SS_HAMP_LCF1	AAGCTTCCTAACAAAACCGAGAAT	SS_HAMP_LCR1	GTTCGCACCTCGGAGAAAGGAA
1	NM_001145420	il1r2	IL1R2	IL-1 receptor type II	Cytokine receptor	interleukin-1 receptor type II	SS_IL1R2_LCF1	CCAAGCAAACTGACATTGAGAAG	SS_IL1R2_LCR1	TGGAGTCCTTATACCACTCTATTT
1	NM_001141080	i20ra	IL20RA	IL-20 receptor alpha chain	Cytokine receptor	Interleukin-20 receptor alpha chain precursor	SS_IL20RA_LCF1	CCCTTGACTGACACATTGCTGG	SS_IL20RA_LCR1	TGGATGTGGGGGGAGTTACCT
1	XM_014163747	acod1	ACOD1	Immunoresponsive 1 homolog	Immune	Immunoresponsive 1 homolog	SS_ACOD1_LCF1	TAGCGGTGCACTCTATGGACTT	SS_ACOD1_LCR1	AGTCGCCCCTGCACCTCGAT
1	XM_014179290	LOC106589386	IFIT5	Interferon-induced protein with tetratricopeptide repeats 5-2	Antiviral	Interferon-induced protein with tetratricopeptide repeats 5-2	SS_IFIT5_LCF1	ACAAGATGAGCCCTTCGGTCAA	SS_IFIT5_LCR1	GCCTTGTGGAGATACTCAAGAG
1	XM_014152521	il11	IL11	Interleukin 11	Cytokine	interleukin 11 (il11), X1	SS_IL11_LCF1	GAAACCATTGCTTGTCGACTCCT	SS_IL11_LCR1	ACGCATGTTCCTTCAATAAATCTG
1	XM_014196344	LOC106603109	IL13RA2	Interleukin 13 receptor alpha-2	Cytokine receptor	interleukin-13 receptor subunit alpha	SS_IL13RA2_LCF1	AAATTACAGTGGATCCTCCTGAG	SS_IL13RA2_LCR1	GTACAGTCCTGATCACAGTCCA
1	XM_014162471	il18	IL18	Interleukin-18	Cytokine	Interleukin-18 (il18), X1	SS_IL18_LCF1	CGGAGGTACCACACATGAATAG	SS_IL18_LCR1	GTCACTCGTAAATGTCGCCTTC
1	XM_014162047	CXCL8	CXCL8	Interleukin-8-like	Chemokine	interleukin-8-like (LOC106580715)	SS_CXCL8_LCF1	CGTGGGGTCAGACTTACGTTG	SS_CXCL8_LCR1	GTGGCTATGATCTCAGTGTCTTT
1	NM_001142713	klf4	KLF4	Kruppel-like factor 4b	Immune regulator	Kruppel-like factor 4b	SS_KLF4_LCF1	AGTCTGCGATTTTCCATGACTGG	SS_KLF4_LCR1	ACCGCAGGTGATTCAACAATACT
1	XM_014164758	LOC106582060	MARCO	Macrophage receptor MARCO	Macrophfge	Macrophage receptor MARCO	SS_MARCO_LCF1	TACACCTTCCAGAGCAGCGATC	SS_MARCO_LCR1	CGAAAAGACTTTGTAAAGGAGGAA
1	XM_014177344	LOC106588401	MHC1	MHC class Ia heavy chain	Antigen presentation	MHC class Ia heavy chain precursor MHC class Ia heavy chain precursor	SS_MHC1_LCF1	AAGGCTTTGTTCCGGCCAGCA	SS_MHC1_LCR1	GACGTTCCTCTTCAGCACCTTC
1	XM_014134365	LOC106566391	nattl	Natterin-like	Acute phase	Natterin-like protein	SS_nattl_LCF1	AGGTATGGCTCGGACATCGAC	SS_nattl_LCR1	TCACCTGGGGTTTGAAGAGGG
1	XM_014193164	LOC106601178	IKBA	NF-kappa-B inhibitor alpha	Immune regulator	NF-kappa-B inhibitor alpha-like (LOC106601178)	SS_IKBA_LCF1	GCTAGTGGACGACAGTGGCAA	SS_IKBA_LCR1	TTCTGACCACTGTAGTTTGGTGT
1	XM_014168158	LOC106583673	ZNFX1	NFX1	Immune	NFX1-type zinc finger containing protein	SS_ZNFX1_LCF1	AGAGAAGGGCTTTGTCCAGATAA	SS_ZNFX1_LCR1	TACCTCTGGAAGGGCAGATCCT
1	XM_014155741	LOC100380740	PLIN2	Perilipin-2	Immune	Perilipin-2	SS_PLIN2_LCF1	ACTGTAGACCTGATTGAATACGC	SS_PLIN2_LCR1	CTGTGTGAGGGAGCGCGCTAT
1	NM_001140738	pkhf1	PLEKHF1	Pleckstrin domain-containing F1	Apoptosis	Pleckstrin homology domain-containing family F member 1	SS_PLEKHF1_LCF1	AAGTGTTGTAATCCAGCTCATCAT	SS_PLEKHF1_LCR1	CAGAGGGGCCAAAGGAGTTCT
1	XM_014210715	LOC106610967	SACS	Sacsin	Antiviral	Sacsin	SS_SACS_LCF1	TACCCTGATGGAGGACAGATATT	SS_SACS_LCR1	ATACAGAGCAGGACCTTGGTAC
1	XM_014199306	LOC106604553	SASH3	SAM and SH3 domain-containing protein 3	Lymphocytes	SAM and SH3 domain-containing protein 3	SS_SASH3_LCF1	GTTACGGCGAAAACCTTCCAAC	SS_SASH3_LCR1	CCTCTGGCACTGTGTAGTCCAA
1	XM_014190655	LOC106599427	SOCS1	Suppressor of cytokine signaling 1	Immune regulator	Suppressor of cytokine signaling 1	SS_SOCS1_LCF1	CACAGTCGACTGAAGGACGTC	SS_SOCS1_LCR1	TCACTTCCTGCCAGGCTGAAC
1	NM_001123673	tap1	TAP1	TAP1	Antigen presentation	TAP1	SS_TAP1_LCF1	ATTCCTGGCAGGGGCTACTTC	SS_TAP1_LCR1	TCACCAAGGGAAGAGATGACGA
1	NM_001123590	TNF	TNF	TNF alpha-2 precursor	Cytokine	tumor necrosis factor alpha-2 precursor (tnf-alpha-2)	SS_TNF_LCF2	AGACTGGCAACGATGCAGGATG	SS_TNF_LCR2	CCTTTCTCCACTGCACGGTGTT
1	XM_014150008	tnfrsf11b	TNFRSF11B	TNF receptor superfamily member 11B	B cells	TNF receptor member 11B	SS_TNFRSF11B_LCF1	GGGTGAAACGGAGAGGTACGA		GGCGCAGAGGTTGTCATGCC
1	XM_014147236	LOC106572768	TNFRSF14	TNF receptor superfamily member 14	Lymphocytes	TNFR superfamily member 14	SS_TNFRSF14_LCF1	GCCAGAAATATGGGAGGTTTTGA	SS_TNFRSF14_LCR1	CCTCAGTCCTCACCAAGTCAC
1,2	XM_014201564	apoc1	APOC1	Apolipoprotein C-I	Acute phase	Apolipoprotein C-I precursor	SS_APOC1_LCF1	GCACACACAGAGGCTCAGGAG	SS_APOC1_LCR1	CAACTGCTCAGTGAACCAGGTC
1,2	BT058927	LOC106611485	ARG2	Arginase-2	NO polyamine metabolism	Arginase-2, mitochondrial precursor	SS_ARG2_LCF1	GACAGAAAAGGAGAGGGGTGGA	SS_ARG2_LCR1	GAAGCTCAGGTCTCCAAAATCAT
1,2	XM_014185925	LOC106594559	BANF1	Barrier-to-autointegration factor	Antiviral	Barrier-to-autointegration factor	SS_BANF1_LCF1	GATGGGAAACCGGTCTGTGAG	SS_BANF1_LCR1	ACATCTGGTCAGCCCTAGGCA
1,2	XM_014208680	LOC106609709	C1QL2	C1q-like adipose protein	Immune	C1q-like adipose protein	SS_C1QL2_LCF1	AGGTAGCCTTCTCAGCTTCACT	SS_C1QL2_LCR1	TTCCACTCACCGGCGCCTTAA
1,2	NM_001123573	LOC100136439	CAMP	Cathelicidin	Antibacterial	cathelicidin	SS_CAMP_LCF1	GGGGCAGCAAGGCCAACCAT	SS_CAMP_LCR1	CCGGTCAGTGTTGAGGGTGTT
1,2	XM_014191476	LOC106600142	CCL20	C-C motif chemokine 20-like	Chemokine	C-C motif chemokine 20-like (LOC106600142)	SS_CCL20_LCF1	GTTCAACCTCAGCTGCATACGG	SS_CCL20_LCR1	GCTCTGTAGTTTGTAGCCTTTTAT
1,2	NM_001146408	cd4	CD4	CD4	T cells	CD4 T-surface glycoprotein	SS_CD4_LCF1	CAGTCAATGTCCACCCCTCCAA	SS_CD4_LCR1	CCTGTGTCTGACAGGGCCACA
1,2	NM_001141236	cd274	CD40	CD40 (TNFR5)	Lymphocytes	Tumor necrosis factor receptor superfamily member 5 (tnr5), mRNA	SS_CD40_LCF2	ACCACACACTAAATGCGGACCA	SS_CD40_LCR2	GTGGGTACTGACACACAGACAAT
1,2	NM_001140576	cd53	CD53	CD53	Lymphocytes	Leukocyte surface antigen CD53	SS_CD53_LCF3	ATTATCGAGGTCCTGGGCATGT	SS_CD53_LCR3	TTCAGTGAGAAACCAGGTAAGCA
1,2	XM_014183112	LOC106591842	C1QC	Complement component C1qC	Complement	Complement C1qC	SS_C1QC_LCF1	GTCAGGTGTTCTATCTGGACCA	SS_C1QC_LCR1	CACGCTGAAGGCAGATTGGAG
1,2	XM_014134762	LOC106566600	C7	Complement component C7	Complement	complement component C7-like (LOC106566600)	SS_C7_LCF1	CAGGTTCGCACACGGACTGTT	SS_C7_LCR1	GTCCTGAGGAACAGCGGAACC
1,2	XM_014174696	LOC106586938	CTLA4	CTLA4 (CD152)	T cells	CTLA4	SS_CTLA4_LCF2	ATACCAGAGGAACCAAAGTGCTC	SS_CTLA4_LCR2	GACCAGTCCTGCTAGAGCTAC
1,2	XM_014143455	LOC106570889	CXCL10	CXCL10-like chemokine	Chemokine	CXCL10-like chemokine	SS_CXCL10_LCF1	ATTATTGCCACAATGAAGAATGGTA	SS_CXCL10_LCR1	TTTTCCTTCCCAGTCCTCCTTTT
1,2	XM_014151528	LOC106575194	drtp1	Differentially regulated protein 1	Acute phase	Differentially regulated trout protein 1/phospholipase A2 inhibitor 31 kDa subunit	SS_drtp1_LCF1	ACCTAAAGGAAGTACAATCAGATCA	SS_drtp1_LCR1	ACAACGGTTGCATTTCAGACCC
1,2	XM_014194811	gig2-7	TRIB1	Gig2	Antiviral	Gig2/LOC100194720	SS_TRIB1_LCF1	CGAAGAGAACTTATCTCAGTATGA	SS_TRIB1_LCR1	TCGACTGAGGTAGACACCTGC
1,2	XM_014185605	LOC106594230	GIMAP4	GTPase IMAP family member 4	Lymphocytes	GTPase IMAP family member 4	SS_GIMAP4_LCF1	TGACACTCCTGGGATTTACAGC	SS_GIMAP4_LCR1	GCCTGATAACCAGAAGGAACAC
1,2	XM_014182939	LOC106591723	HP	Haptoglobin	Acute phase	haptoglobin-like (LOC106591723)	SS_HP_LCF1	CAATTCAGACCTGCGCTTCAGG	SS_HP_LCR1	CCTGCCTACTCTTCCTGACAAA
1,2	XM_014187508	LOC106596195	HSP1A1	Heat shock 70 kDa protein	Stress, chaperone	Heat shock 70 kDa protein	SS_HSPA1A_LCF1	TAAACTGCAACTAACTCCAAACCA	SS_HSPA1A_LCR1	TGTCTGTGAAGGCCACATAGCT
1,2	XM_014189781	LOC106598773	hsp30	Heat shock protein 30	Stress, chaperone	Heat shock protein 30	SS_hsp30_LCF1	GGAGACGGCTTTGCCCTTACA	SS_hsp30_LCR1	GAGTATGAGCCTTCCCCACCA
1,2	XM_014133066	LOC106565699	MHC2a	HLA class II histantigen, DP alpha chain	Antigen presentation	HLA class II histocompatibility antigen, DP alpha chain precursor [Salmo salar]	SS_MHC2a_LCF1	ATCTGGGAGCCTGAGGTGATC	SS_MHC2a_LCR1	GATGGTGAGGTCCTCTGTATTTAT
1,2	XM_014162559	LOC106580961	FCGR1A	Ig Fc receptor I	Ig receptor	High affinity immunoglobulin gamma Fc receptor I precursor	SS_FCGR1A_LCF1	AAATAGAGGTGGACGGTGGGTG	SS_FCGR1A_LCR1	GAAGCTCCACCCCGTCTTTGT
1,2	NM_001140121	ier2	IER2-2	Immediate early response 2-2	Stress, transcriotion factor	Immediate early response 2-2	SS_ier2-2_LCF1	ATACAGCACGACACTGATAACATA	SS_ier2-2_LCR1	TCAGTACAGTTTCTGGCACAATC
1,2	NM_001123570	ifna2	IFN2A	Interferon alpha	Antiviral	interferon alpha 2 (ifna2)	SS_IFNA2_LCF1	AAAAATGAACTACAGTGCACAGGC	SS_IFNA2_LCR1	AAACTGGTAAGGGCGTAGCTTC
1,2	NM_001252361	irf1	IRF1	Interferon regulatory factor 1	Antiviral	interferon regulatory factor 1 (irf1)	SS_IRF1_LCF1	GGGCCATGCACACAGGGAAAT	SS_IRF1_LCR1	GCTTTTGTCTTTCACTTCCTCTAT
1,2	NM_001123582	LOC100136449	IL1B	Interleukin-1 beta	Cytokine	interleukin-1 beta (LOC100136449)	SS_IL1B_LCF1	CATCATCGCCATGGAGAGGTTA	SS_IL1B_LCR1	CAACTCCAACACTATATGTTCTTC
1,2	XM_014174580	LOC106586857	IL10RB	Interleukin-10 receptor subunit beta-like	Cytokine receptor	Interleukin-10 receptor beta chain precursor	SS_IL10RB_LCF2	AGTTTATCATGGATGAACACACCA	SS_IL10RB_LCR2	CCAGTAGGTGATGTTAAAGGTTG
1,2	NM_001123640	LOC100136541	ISG15	ISG15	Antiviral	ISG15-like	SS_ISG15_LCF2	CCTCAACAATATCTACTGAACATATA	SS_ISG15_LCR2	CACAGTGGTGTGTGGCTGAACT
1,2	XM_014203598	LOC106607038	JUNB	Jun-B	Stress, transcriotion factor	Jun-B	SS_JUN_LCF1	TGGGCAGTACTTCTACAGTAGG	SS_JUN_LCR1	ACGTGGAGACTCCACCGGTTC
1,2	XM_014213790	LOC106612549	LAO1	L-amino-acid oxidase	Antibacterial	L-amino-acid oxidase	SS_LAO1_LCF1	GGCACAAGGTGACTTTAATAGAG	SS_LAO1_LCR1	AAAAGAATTTTGTGAAAGCTAGGGA
1,2	XM_014211962	LOC106611589	LECT2	Leukocyte cell-derived chemotaxin 2-1	Chemokine	Leukocyte cell-derived chemotaxin 2-1	SS_LECT2_LCF1	GTGGAGAGGGTCTGTGCTTTAA	SS_LECT2_LCR1	TGATCCCTGGGTAGACACTTTG
1,2	XM_014145497	LOC100136365	lyzc2	Lysozyme C II precursor	Antibacterial	Lysozyme C II precursor	SS_lyzc2_LCF1	CTGCAGCCAGCTGCTAACTGA	SS_lyzc2_LCR1	AAGGCGCCAAGCCACCCATG
1,2	NM_001140457	mmp9	MMP9	Matrix metalloproteinase-9	Protease	Matrix metalloproteinase-9	SS_MMP9_LCF1	ATACGGAGCTGGCAGAGAGCTA	SS_MMP9_LCR1	AAGGTCTGGTAGGAGCGTACAT
1,2	NM_001140524	mmp13	MMP13	MMP-13 or Collagenase 3	Protease	MMP 13 or Collagenase 3	SS_MMP13_LCF1	ATGAAGCCCTTGCAGAGACGTA	SS_MMP13_LCR1	CGTCCAAGGTTCCAGTCACCT
1,2	XM_014128513	LOC100380666	MPO	Myeloperoxidase	Oxidative burst	Myeloperoxidase precursor	SS_MPO_LCF1	GAAAAGAGTCTGGAGAGAGTGC	SS_MPO_LCR1	GACTTTCTCATGGATCAGTCTCA
1,2	NM_001145422	ncf1	NCF1	Neutrophil cytosolic factor 1	Oxidative burst	neutrophil cytosolic factor 1	SS_NCF1_LCF1	CATAAATCCCTAATGGAGATGTTC	SS_NCF1_LCR1	AGCTGGCAGTGTGATATCTTGG
1,2	XM_014211026	LOC106611136	ODC1	Ornithine decarboxylase 1	NO polyamine metabolism	Ornithine decarboxylase 1	SS_ODC1_LCF1	TCCATGTCTGATGATAAGGATGC	SS_ODC1_LCR1	CAGTCTTGCTTGCACAGTCAAAG
1,2	XM_014156332	LOC106577897	SERPINE1	Plasminogen activator inhibitor 1	Acute phase	Plasminogen activator inhibitor type 1-like	SS_SERPINE1_LCF1	GTCCAAGGTTCTACAGAAAGTCAA	SS_SERPINE1_LCR1	ATGAACAGAACAGCACCTGTGG
1,2	XM_014184167	LOC106592820	SELE	P-selectin	Lectin	P-selectin precursor	SS_SELE_LCF1	CTCCATTGAACCCCACTATCCT	SS_SELE_LCF1	CTTGTTAGCTTTCTGTCTTATTCGT
1,2	NM_001140939	rsad2	RSAD2	Radical S-adenosyl methionine domain-containing protein 2; Viperin (rsad(	Antiviral	Radical S-adenosyl methionine domain-containing protein 2; Viperin	SS_RSAD2_LCF1	AGGTGATTTCTTGGGGAAATTAGT	SS_RSAD2_LCR1	TATTCGCCATACGTTTGGAACCA
1,2	XM_014149842	LOC106574173	RTP2	Receptor transporting protein 2	Antiviral	Receptor transporting protein 2	SS_RTP2_LCF1	AGAGCGACCGCTGGCGTATC	SS_RTP2_LCR1	TGAACCTTCCAAATGCCCCACT
1,2	XM_014199617	LOC106604696	stbp	Saxitoxin and tetrodotoxin-binding protein 2	Immune	Saxitoxin and tetrodotoxin-binding protein 2	SS_stbp_LCF2	TGTCTTTGGGAAGTGGATCTTCA	SS_stbp_LCR2	GTGTGAAGTGGGAAGGATTTCAA
1,2	NM_001146565	saa5	SAA5	Serum amyloid A-5	Acute phase	Serum amyloid A-5 protein	SS_SAA5_LCF1	TCGAGGTGCTAAAGACATGTGG	SS_SAA5_LCR1	CCGGCCATTACTGATGACTGC
1,2	NM_001140753	sh21a	SH2D1A	SH2 domain-containing protein 1A	Lymphocytes	SH2 domain-containing protein 1A	SS_SH2D1A_LCF1	GAACAAGAGAAACTAGCCGTGTA	SS_SH2D1A_LCR1	CATAGCCTTTATACAGCACACAG
1,2	NM_001146354	spd2a	SH3PXD2A	SH3 and PX domain-containing 2A	Oxidative burst	SH3 and PX domain-containing protein 2A	SS_SH3PXD2A_LCF1	AGGGCTTCATCGACTATTACCG	SS_SH3PXD2A_LCR1	CAGGTTGAAGAACTGGCTGTAC
1,2	XM_014158126	LOC106578890	Snaclec1	Snaclec 1 (CD209L)	Lectin	Salmo salar snaclec 1-like	SS_Snaclec1_LCF1	CTATCCATCATCATGGGAGTCG	SS_Snaclec1_LCR1	GACAGACATAATGAGGATTGTGG
1,2	XM_014146103	LOC106572181	TNFRSF6B	TNF decoy receptor	Protease	TNF decoy receptor	SS_TNFRSF6B_LCF1	GCACCACTATACCTGGCAATGA	SS_TNFRSF6B_LCR1	ATCACAGATAGCTTCATCTTCATG
1		Actin b		Actin b	Reference			TGGTGATGCGCAGAGTCTTG		TGCCCCTCCAGGATGTCTAC
1,2		EEF1A1b		EEF1A1b	Reference			AGGGACAACACTGCCTGGAT		GCAGACCTTATCCGTGGAGCTA
1,2		RPS20		RPS20	Reference			ACGCTATTGGAGCTGGAATTACC		CCAAAGCCAACAGGGAGAAG
1		18S		18S	Reference			TTAGCCTTGAAGTTGGTTTCGTG		CCCCGTAATTGGAATGAGTACACTTT
